# Supplementary material for: Notch3 contributes to T-cell leukemia growth via regulation of the unfolded protein response
Source: Oncogenesis. 2020 Oct 18;9(10):93. doi: 10.1038/s41389-020-00279-7 (PMC7569087; doi:10.1038/s41389-020-00279-7)
Supplement: Supplementary file 15 — Supplementary Table S1 [file 41389_2020_279_MOESM15_ESM.xlsx]

## Sheet: Table 2
Gene (human)	Forward primer sequence (5’ – 3’)	Reverse primer sequence (5’ – 3’)
b-actin	CTACAATGAGCTGCGTGTGG	CGGTGAGGATCTTCATGAGG
CHOP	TGGAAATGAAGAGGAAGAATCAAAA	CAGCCAAGCCAGAGAAGCA
GAPDH	TGCACCACCAACTGCTTAG	GAGGCAGGGATGATGTTC
GRP78/Bip	CAATCAAGGTCTATGAAGGTGAAAGA	CACATCTATCTCAAAGGTGACTTCAATC
XBP1	CCTTGTAGTTGAGAACCAGG	GGGGCTTGGTATATATGTGG
